# Supplementary material for: Whole-Genome Analysis of the Influenza A(H1N1)pdm09 Viruses Isolated from Influenza-like Illness Outpatients in Myanmar and Community-Acquired Oseltamivir-Resistant Strains Present from 2015 to 2019
Source: Viruses. 2024 Aug 15;16(8):1300. doi: 10.3390/v16081300 (PMC11360699; doi:10.3390/v16081300)
Supplement: Supplementary file 1 [file viruses-16-01300-s001.zip]

Archive with 3 entries (3 files):
- Supplementary Figure S1.pdf
- Supplementary Table S1 to S7.pdf
- Supplementary Table S8.pdf
